# Supplementary material for: Chemical Constituents, Antioxidant Potential, and Antimicrobial Efficacy of Pimpinella anisum Extracts against Multidrug-Resistant Bacteria
Source: Microorganisms. 2023 Apr 14;11(4):1024. doi: 10.3390/microorganisms11041024 (PMC10144661; doi:10.3390/microorganisms11041024)
Supplement: Supplementary file 1 [file microorganisms-11-01024-s001.zip]

Archive with 1 entries (1 files):
- microorganisms-2304319-supplementary.pdf
